# Supplementary material for: Synthesis, Characterization, and Anticancer Activity of New N,N′-Diarylthiourea Derivative against Breast Cancer Cells
Source: Molecules. 2023 Sep 3;28(17):6420. doi: 10.3390/molecules28176420 (PMC10490226; doi:10.3390/molecules28176420)
Supplement: Supplementary file 1 [file molecules-28-06420-s001.zip]

Archive with 1 entries (1 files):
- molecules-2542585-supplementary.pdf
